# Supplementary material for: Concisely Constructing S, F Co-Modified MnO Nanoparticles Attached to S, N Co-Doped Carbon Skeleton as a High-Rate Performance Anode Material
Source: Molecules. 2024 Sep 11;29(18):4306. doi: 10.3390/molecules29184306 (PMC11434201; doi:10.3390/molecules29184306)
Supplement: Supplementary file 1 [file molecules-29-04306-s001.zip]

Archive with 1 entries (1 files):
- molecules-3194763-supplementary.pdf
